# Supplementary material for: Counting colonies of clonogenic assays by using densitometric software
Source: Radiat Oncol. 2007 Jan 9;2:4. doi: 10.1186/1748-717X-2-4 (PMC1770926; doi:10.1186/1748-717X-2-4)
Supplement: Additional File 1 — Clono-Counter. Contains a manual for the program, the program itself and an example. [file 1748-717X-2-4-S1.zip]

Archive with 8 entries (7 files):
- clono.jar
- images/copy.gif
- images/gt.gif
- images/ls.gif
- images/lupe.gif
- images/
- example.jpeg
- manual_clono.pdf
